# Supplementary material for: A novel triptolide analog downregulates NF-κB and induces mitochondrial apoptosis pathways in human pancreatic cancer
Source: eLife. 2023 Oct 25;12:e85862. doi: 10.7554/eLife.85862 (PMC10861173; doi:10.7554/eLife.85862)
Supplement: Figure 6—source data 1. [file elife-85862-fig6-data1.zip]

Archive with 25 entries (23 files):
- 6h/
- __MACOSX/._6h
- 6h/U049MAI-bactin.tif
- __MACOSX/6h/._U049MAI-bactin.tif
- 6h/Panc-1-bactin.tif
- __MACOSX/6h/._Panc-1-bactin.tif
- 6h/AsPC-1-BCL2.tif
- __MACOSX/6h/._AsPC-1-BCL2.tif
- 6h/Panc-1-BCL2.tif
- __MACOSX/6h/._Panc-1-BCL2.tif
- 6h/AsPC-1-BACTIN.tif
- __MACOSX/6h/._AsPC-1-BACTIN.tif
- 6h/U049MAI-BCL2.tif
- __MACOSX/6h/._U049MAI-BCL2.tif
- 6i/
- __MACOSX/._6i
- 6i/U049MAI-U12MIS-T-BACTIN.tif
- __MACOSX/6i/._U049MAI-U12MIS-T-BACTIN.tif
- 6i/PANC1-CASPASE.tif
- __MACOSX/6i/._PANC1-CASPASE.tif
- 6i/PANC1-BACTIN.tif
- __MACOSX/6i/._PANC1-BACTIN.tif
- 6i/U049MAI-U12MIS-T-CASPASE.tif
- __MACOSX/6i/._U049MAI-U12MIS-T-CASPASE.tif
- Full unedited gel for Figure 6 h and i.pptx
